# Supplementary material for: ﻿First contribution to Labiobaetis Novikova & Kluge in Cambodia (Ephemeroptera, Baetidae), with description of two new species
Source: Zookeys. 2022 Oct 4;1123:63–81. doi: 10.3897/zookeys.1123.90308 (PMC9836613; doi:10.3897/zookeys.1123.90308)
Supplement: XML Treatment for Labiobaetis brao [file zookeys.1123.90308-treatment1.xml]

<!DOCTYPE tp:taxon-treatment
  PUBLIC "-//TaxonX//DTD Taxonomic Treatment Publishing DTD v0 20100105//EN" "tax-treatment-NSO.dtd">
<tp:taxon-treatment xmlns:tp="http://www.plazi.org/taxpub"><tp:treatment-meta><kwd-group><label>Taxon classification</label><kwd>
                <named-content content-type="kingdom">Animalia</named-content>
              </kwd><kwd>
                <named-content content-type="order">Ephemeroptera</named-content>
              </kwd><kwd>
                <named-content content-type="family">Baetidae</named-content>
              </kwd></kwd-group><mixed-citation publication-type="journal"><person-group><name><surname>Kaltenbach</surname><given-names>Thomas</given-names></name><name><surname>Garces</surname><given-names>Jhoana</given-names></name><name><surname>Gattolliat</surname><given-names>Jean-Luc</given-names></name></person-group><article-title>﻿First contribution to <italic><tp:taxon-name><tp:taxon-name-part taxon-name-part-type="genus" reg="Labiobaetis">Labiobaetis</tp:taxon-name-part></tp:taxon-name></italic> Novikova &amp; Kluge in Cambodia (<tp:taxon-name><tp:taxon-name-part taxon-name-part-type="order">Ephemeroptera</tp:taxon-name-part></tp:taxon-name>, <tp:taxon-name><tp:taxon-name-part taxon-name-part-type="family">Baetidae</tp:taxon-name-part></tp:taxon-name>), with description of two new species</article-title><source>Zookeys</source><day>04</day><month>10</month><year>2022</year><volume>1123</volume><fpage>63</fpage><lpage>81</lpage><pub-id pub-id-type="doi">10.3897/zookeys.1123.90308</pub-id></mixed-citation></tp:treatment-meta><tp:nomenclature><label>﻿</label><tp:taxon-name>
              <object-id xmlns:xlink="http://www.w3.org/1999/xlink" content-type="arpha" xlink:type="simple">1D2BF28F-1C4B-5EE0-914C-52BFEF043B43</object-id>
              <tp:taxon-name-part taxon-name-part-type="genus" reg="Labiobaetis">Labiobaetis</tp:taxon-name-part>
              <tp:taxon-name-part taxon-name-part-type="species" reg="brao">brao</tp:taxon-name-part>
              <object-id xmlns:xlink="http://www.w3.org/1999/xlink" content-type="zoobank" xlink:type="simple">https://zoobank.org/A5F61492-39FC-4FBC-A77F-C5620E5EDC1E</object-id>
            </tp:taxon-name><tp:taxon-status xmlns:xlink="http://www.w3.org/1999/xlink" xlink:type="simple">sp. nov.</tp:taxon-status><xref ref-type="fig" rid="F1">Figs 1</xref><xref ref-type="fig" rid="F2">, 2</xref><xref ref-type="fig" rid="F6">, 6b</xref></tp:nomenclature><tp:treatment-sec sec-type="diagnosis" id="SECID0EFHAE"><title>Diagnosis.</title><p><bold>Larva.</bold> Following combination of characters: A) antennal scape with well developed distolateral process (Fig. <xref ref-type="fig" rid="F2">2g</xref>); B) dorsal surface of labrum with submarginal arc of 9–11 feathered setae (Fig. <xref ref-type="fig" rid="F1">1a</xref>); B) labial palp segment II with broad, extended, thumb-like distomedial protuberance; segment III rather oblong, apically truncate (Fig. <xref ref-type="fig" rid="F1">1h</xref>); C) fore femur rather broad, length ca 3× maximum width, dorsal margin with 11–25 curved, short, spine-like setae (Fig. <xref ref-type="fig" rid="F2">2a</xref>); D) hind protoptera well developed; E) seven pairs of tergalii; F) paraproct distally not expanded, with ca 34 marginal spines and additional row of minute spines along inner, proximal margin (Fig. <xref ref-type="fig" rid="F2">2e, f</xref>).</p><fig id="F2" position="float" orientation="portrait"><object-id xmlns:xlink="http://www.w3.org/1999/xlink" content-type="doi" xlink:type="simple">10.3897/zookeys.1123.90308.figure2</object-id><object-id xmlns:xlink="http://www.w3.org/1999/xlink" content-type="arpha" xlink:type="simple">505DFA1E-7ACE-5908-A5E0-EA12F9CE14C7</object-id><label>Figure 2.</label><caption><p><bold>a–c, e–h</bold><italic><tp:taxon-name><tp:taxon-name-part taxon-name-part-type="genus" reg="Labiobaetis">Labiobaetis</tp:taxon-name-part><tp:taxon-name-part taxon-name-part-type="species" reg="brao">brao</tp:taxon-name-part></tp:taxon-name></italic> sp. nov., larva morphology <bold>a</bold> foreleg <bold>b</bold> fore claw <bold>c</bold> tergum IV <bold>e</bold> tergalius IV <bold>f</bold> paraproct <bold>g</bold> spines along paraproct margin <bold>h</bold> antennal base <bold>d</bold><italic><tp:taxon-name><tp:taxon-name-part taxon-name-part-type="genus" reg="Labiobaetis">Labiobaetis</tp:taxon-name-part><tp:taxon-name-part taxon-name-part-type="species" reg="paraoperosus">paraoperosus</tp:taxon-name-part></tp:taxon-name></italic>: tergum IV.</p></caption><graphic xmlns:xlink="http://www.w3.org/1999/xlink" xlink:href="zookeys-1123-063_article-90308__-g002.jpg" position="float" orientation="portrait" xlink:type="simple" id="oo_752844.jpg"><uri content-type="original_file" xlink:type="simple">https://binary.pensoft.net/fig/752844</uri></graphic></fig></tp:treatment-sec><tp:treatment-sec sec-type="description" id="SECID0E6JAE"><title>Description.</title><p><bold>Larva</bold> (Figs <xref ref-type="fig" rid="F1">1a–g, i, j</xref>, <xref ref-type="fig" rid="F2">2 a–c, e–h</xref>, <xref ref-type="fig" rid="F5">5a, b</xref>). Body length 6.4–8.4 mm. Cerci: ca 2/3 of body length. Paracercus: ca 2/3 of cerci length. Antenna: approximately twice as long as head length.</p><p><bold><italic>Colouration</italic></bold> (Fig. <xref ref-type="fig" rid="F5">5a, b</xref>). Head, thorax and abdomen dorsally grey-brown, with pattern as in Figure <xref ref-type="fig" rid="F6">6a</xref>. Abdominal tergits I and X brighter. Fore protoptera light grey-brown with dark striation. Head ventrally brownish, thorax and abdomen ventrally light grey-brown. Legs ecru to light brown, femur with grey-brown distomedial spot, apex and dorsal margin grey-brown. Caudalii grey-brown.</p><p><bold><italic>Antenna</italic></bold> (Fig. <xref ref-type="fig" rid="F2">2h</xref>) with scape and pedicel subcylindrical, with well-developed distolateral process at scape.</p><p><bold><italic>Labrum</italic></bold> (Fig. <xref ref-type="fig" rid="F1">1a</xref>). Subrectangular, length 0.65× maximum width. Distal margin with medial emargination and a small process. Dorsally with medium, fine, simple setae scattered over surface; submarginal arc of setae composed of 9–11 long, feathered setae. Ventrally with marginal row of setae composed of lateral and anterolateral long, feathered setae and medial long, bifid, pectinate setae; ventral surface with ca three short, spine-like setae near lateral and anterolateral margin.</p><p><bold><italic>Right mandible</italic></bold> (Fig. <xref ref-type="fig" rid="F1">1b, c</xref>). Incisor and kinetodontium fused. Incisor with five denticles; kinetodontium with three denticles, inner margin of innermost denticle with a row of thin setae. Prostheca robust, apically denticulate. Margin between prostheca and mola slightly convex, with few minute denticles. Tuft of setae at apex of mola present.</p><p><bold><italic>Left mandible</italic></bold> (Fig. <xref ref-type="fig" rid="F1">1d, e</xref>). Incisor and kinetodontium fused. Incisor with four denticles; kinetodontium with three denticles. Prostheca robust, apically with small denticles and comb-shaped structure. Margin between prostheca and mola slightly convex, with minute denticles. Tuft of setae at apex of mola present.</p><p>Both mandibles with lateral margins almost straight. Basal half with fine, simple setae scattered over dorsal surface.</p><p><bold><italic>Hypopharynx and superlinguae</italic></bold> (Fig. <xref ref-type="fig" rid="F1">1f</xref>). Lingua approx. as long as superlinguae. Lingua longer than broad; medial tuft of stout setae well developed, broad; distal half laterally expanded. Superlinguae distally rounded; lateral margin rounded; fine, long, simple setae along distal margin.</p><p><bold><italic>Maxilla</italic></bold> (Fig. <xref ref-type="fig" rid="F1">1g</xref>). Galea-lacinia ventrally with two simple, apical setae under canines. Inner dorsal row of setae with three denti-setae, distal denti-seta tooth-like, middle and proximal denti-setae slender, bifid and pectinate. Medially with one spine-like seta and three long, simple setae. Maxillary palp 1.3× as long as length of galea-lacinia; 2-segmented; palp segment II approximately as long as segment I; setae on maxillary palp fine, simple, scattered over surface of segments I and II; apex of last segment rounded, with excavation at inner distolateral margin.</p><p><bold><italic>Labium</italic></bold> (Fig. <xref ref-type="fig" rid="F1">1i, j</xref>). Glossa basally broad, narrowing toward apex; shorter than paraglossa; inner margin with 8–10 spine-like setae, distalmost seta much longer than other setae; apex with three medium and one short, robust setae; outer margin with ca 6 spine-like setae; ventral surface with fine, simple, scattered setae. Paraglossa subrectangular, curved inward; apex rounded; with three rows of long, robust, distally pectinate setae in apical area and three medium, simple setae in anteromedial area; dorsally with a row of four long, spine-like, simple setae near inner margin. Labial palp with segment I 0.8× length of segments II and III combined. Segment I ventrally with short, fine, simple setae. Segment II with broad, extended, thumb-like distomedial protuberance; distomedial protuberance 0.7× width of base of segment III; ventral surface with short, fine, simple setae; dorsally with a row of three long, spine-like setae near outer margin. Segment III rather oblong, apically truncate; length 1.1× width; ventrally covered with short, spine-like, simple setae and short, fine, simple setae.</p><p><bold><italic>Hind protoptera</italic></bold> well developed.</p><p><bold><italic>Foreleg</italic></bold> (Fig. <xref ref-type="fig" rid="F2">2a, b</xref>). Ratio of foreleg segments 1.4:1.0:0.6:0.2. <bold><italic>Femur</italic>.</bold> Length ca 3× maximum width. Dorsal margin with 11–25 curved, short, spine-like setae, often one seta additionally near margin in basal area; length of setae 0.14× maximum width of femur. Apex rounded, with a spine-like seta and some short, stout setae. Many stout, lanceolate setae scattered along ventral margin; femoral patch absent. <bold><italic>Tibia</italic>.</bold> Dorsal margin with row of short, stout, apically rounded setae, and some fine, simple setae; many more stout, apically rounded setae along dorsal margin; on apex one seta of same type. Ventral margin with row of short, curved, spine-like setae, on apex some longer setae and a tuft of fine, simple setae. Anterior surface with row of stout, lanceolate setae near ventral margin. Patellatibial suture present on basal 1/3 area. <bold><italic>Tarsus</italic>.</bold> Dorsal margin with row of short, stout setae and some fine, simple setae. Ventral margin with row of curved, spine-like setae. Claw with one row of 7–10 denticles; distally pointed; with ca four stripes; subapical setae absent.</p><p><bold><italic>Middle and hind legs</italic>.</bold> As foreleg, but with reduced or rudimentary femoral patch on middle femur, and reduced or well developed on hind femur.</p><p><bold><italic>Terga</italic></bold> (Fig. <xref ref-type="fig" rid="F2">2c</xref>). Surface with irregular rows of U-shaped scale bases. Posterior margin of tergum IV with spines varying between mostly triangular to mostly rounded, wider than long.</p><p><bold><italic>Tergalii</italic></bold> (Fig. <xref ref-type="fig" rid="F2">2e</xref>). Present on segments I–VII. Margins with small denticles intercalating fine simple setae. Tracheae extending from main trunk to inner and outer margins. Tergalius I ca 2/3 length of segment II. Tergalius IV as long as length of segments V and 1/2 VI combined. Tergalius VII as long as length of segment VIII.</p><p><bold><italic>Paraproct</italic></bold> (Fig. <xref ref-type="fig" rid="F2">2f, g</xref>). Distally not expanded, with ca 34 stout, marginal spines, and additional row of minute spines along inner, proximal margin. Surface scattered with U-shaped scale bases and fine, simple setae. Cercotractor with numerous small, marginal spines.</p></tp:treatment-sec><tp:treatment-sec sec-type="etymology" id="SECID0ESZAE"><title>Etymology.</title><p>The new species is dedicated to the indigenous Brao people from northeastern Cambodia.</p></tp:treatment-sec><tp:treatment-sec sec-type="distribution" id="SECID0EXZAE"><title>Distribution.</title><p>Cambodia (Fig. <xref ref-type="fig" rid="F6">6b</xref>).</p></tp:treatment-sec><tp:treatment-sec sec-type="Biological aspects" id="SECID0EB1AE"><title>Biological aspects.</title><p>The specimens were mainly collected in secondary forest remnants at altitudes of 100 m, partly on littoral gravel.</p></tp:treatment-sec><tp:treatment-sec sec-type="type material" id="SECID0EG1AE"><title>Type material.</title><p><bold><italic>Holotype</italic>.</bold> Cambodia • larva; Kampong Speu Province, Kokie waterfall, sec. forest remnants; 110 m; <named-content xmlns:xlink="http://www.w3.org/1999/xlink" content-type="dwc:verbatimCoordinates" xlink:type="simple"><named-content content-type="geo-json" specific-use="{&#34;type&#34;:&#34;Point&#34;,&#34;coordinates&#34;:[104.063611,11.203056]}" id="NCID0EU1AE" xlink:type="simple">11°12'11"N, 104°03'49"E</named-content></named-content>; 12.07.2018; leg. H. Freitag and J. Garces; on slide; GBIFCH00592700; MZL. <bold><italic>Paratypes</italic>.</bold> Cambodia • 8 larvae; same data as holotype; 1 on slide; GenBank <ext-link xmlns:xlink="http://www.w3.org/1999/xlink" ext-link-type="gen" xlink:href="ON982739" xlink:type="simple">ON982739</ext-link>; GBIFCH00829878; <named-content xmlns:xlink="http://www.w3.org/1999/xlink" content-type="dwc:institutional_code" xlink:title="Cambodia Entomology Initiative, Royal University of Phonm Phen" xlink:href="http://grbio.org/institution/royal-university-phnom-penh" xlink:type="simple">RUPP</named-content>; 1 on slide; GBIFCH00975576; MZL; 6 in alcohol; GBIFCH00975580, GBIFCH00975581; MZL • 1 larva; Kampong Speu Province, Chambok River, 1.83 Km from Chambok Community, sec. forest, littoral gravel; 240 m; <named-content xmlns:xlink="http://www.w3.org/1999/xlink" content-type="dwc:verbatimCoordinates" xlink:type="simple"><named-content content-type="geo-json" specific-use="{&#34;type&#34;:&#34;Point&#34;,&#34;coordinates&#34;:[104.104722,11.366111]}" id="NCID0ET2AE" xlink:type="simple">11°21'58"N, 104°06'17"E</named-content></named-content>; 11.07.2018; leg. H. Freitag and J. Garces; on slide; GBIFCH00592730; <named-content xmlns:xlink="http://www.w3.org/1999/xlink" content-type="dwc:institutional_code" xlink:title="Cambodia Entomology Initiative, Royal University of Phonm Phen" xlink:href="http://grbio.org/institution/royal-university-phnom-penh" xlink:type="simple">RUPP</named-content>.</p></tp:treatment-sec><tp:treatment-sec><!--Section generated to contain objects referenced in tp:taxon-treatment.--><fig id="F1" position="float" orientation="portrait"><object-id xmlns:xlink="http://www.w3.org/1999/xlink" content-type="doi" xlink:type="simple">10.3897/zookeys.1123.90308.figure1</object-id><object-id xmlns:xlink="http://www.w3.org/1999/xlink" content-type="arpha" xlink:type="simple">5BE6156B-C3D2-5B07-A82F-2A86EDA260D5</object-id><label>Figure 1.</label><caption><p><bold>a–g, i, j</bold><italic><tp:taxon-name><tp:taxon-name-part taxon-name-part-type="genus" reg="Labiobaetis">Labiobaetis</tp:taxon-name-part><tp:taxon-name-part taxon-name-part-type="species" reg="brao">brao</tp:taxon-name-part></tp:taxon-name></italic> sp. nov., larva morphology <bold>a</bold> labrum (left: ventral view, right: dorsal view) <bold>b</bold> right mandible <bold>c</bold> right prostheca <bold>d</bold> left mandible <bold>e</bold> left prostheca <bold>f</bold> hypopharynx and <tp:taxon-name><tp:taxon-name-part taxon-name-part-type="genus" reg="Labiobaetis"/><tp:taxon-name-part taxon-name-part-type="species" reg="superlinguae">superlinguae</tp:taxon-name-part></tp:taxon-name><bold>g</bold> maxilla <bold>i</bold> labium (left: ventral view, right: dorsal view) <bold>j</bold> apex of paraglossa <bold>h</bold><italic><tp:taxon-name><tp:taxon-name-part taxon-name-part-type="genus" reg="Labiobaetis">Labiobaetis</tp:taxon-name-part><tp:taxon-name-part taxon-name-part-type="species" reg="paraoperosus">paraoperosus</tp:taxon-name-part></tp:taxon-name></italic>: maxillary palp.</p></caption><graphic xmlns:xlink="http://www.w3.org/1999/xlink" xlink:href="zookeys-1123-063_article-90308__-g001.jpg" position="float" orientation="portrait" xlink:type="simple" id="oo_752843.jpg"><uri content-type="original_file" xlink:type="simple">https://binary.pensoft.net/fig/752843</uri></graphic></fig><fig id="F6" position="float" orientation="portrait"><object-id xmlns:xlink="http://www.w3.org/1999/xlink" content-type="doi" xlink:type="simple">10.3897/zookeys.1123.90308.figure6</object-id><object-id xmlns:xlink="http://www.w3.org/1999/xlink" content-type="arpha" xlink:type="simple">E53FFA1E-DDB1-5734-B723-4C0AA1224981</object-id><label>Figure 6.</label><caption><p>Distribution of <italic><tp:taxon-name><tp:taxon-name-part taxon-name-part-type="genus" reg="Labiobaetis">Labiobaetis</tp:taxon-name-part></tp:taxon-name></italic> in Cambodia <bold>a</bold> overview map <bold>b</bold><italic><tp:taxon-name><tp:taxon-name-part taxon-name-part-type="genus" reg="Labiobaetis">Labiobaetis</tp:taxon-name-part></tp:taxon-name></italic> species.</p></caption><graphic xmlns:xlink="http://www.w3.org/1999/xlink" xlink:href="zookeys-1123-063_article-90308__-g006.jpg" position="float" orientation="portrait" xlink:type="simple" id="oo_752848.jpg"><uri content-type="original_file" xlink:type="simple">https://binary.pensoft.net/fig/752848</uri></graphic></fig><fig id="F5" position="float" orientation="portrait"><object-id xmlns:xlink="http://www.w3.org/1999/xlink" content-type="doi" xlink:type="simple">10.3897/zookeys.1123.90308.figure5</object-id><object-id xmlns:xlink="http://www.w3.org/1999/xlink" content-type="arpha" xlink:type="simple">472E650B-66B5-554F-A069-E150556A2D64</object-id><label>Figure 5.</label><caption><p>Habitus, larvae <bold>a</bold><italic><tp:taxon-name><tp:taxon-name-part taxon-name-part-type="genus" reg="Labiobaetis">Labiobaetis</tp:taxon-name-part><tp:taxon-name-part taxon-name-part-type="species" reg="brao">brao</tp:taxon-name-part></tp:taxon-name></italic> sp. nov., dorsal view <bold>b</bold><italic><tp:taxon-name><tp:taxon-name-part taxon-name-part-type="genus" reg="Labiobaetis">Labiobaetis</tp:taxon-name-part><tp:taxon-name-part taxon-name-part-type="species" reg="brao">brao</tp:taxon-name-part></tp:taxon-name></italic> sp. nov., ventral view <bold>c</bold><italic><tp:taxon-name><tp:taxon-name-part taxon-name-part-type="genus" reg="Labiobaetis">Labiobaetis</tp:taxon-name-part><tp:taxon-name-part taxon-name-part-type="species" reg="kui">kui</tp:taxon-name-part></tp:taxon-name></italic> sp. nov., dorsal view <bold>d</bold><italic><tp:taxon-name><tp:taxon-name-part taxon-name-part-type="genus" reg="Labiobaetis">Labiobaetis</tp:taxon-name-part><tp:taxon-name-part taxon-name-part-type="species" reg="kui">kui</tp:taxon-name-part></tp:taxon-name></italic> sp. nov., ventral view. Scale bar: 1 mm.</p></caption><graphic xmlns:xlink="http://www.w3.org/1999/xlink" xlink:href="zookeys-1123-063_article-90308__-g005.jpg" position="float" orientation="portrait" xlink:type="simple" id="oo_752847.jpg"><uri content-type="original_file" xlink:type="simple">https://binary.pensoft.net/fig/752847</uri></graphic></fig></tp:treatment-sec></tp:taxon-treatment>
