# Supplementary material for: ﻿First contribution to Labiobaetis Novikova & Kluge in Cambodia (Ephemeroptera, Baetidae), with description of two new species
Source: Zookeys. 2022 Oct 4;1123:63–81. doi: 10.3897/zookeys.1123.90308 (PMC9836613; doi:10.3897/zookeys.1123.90308)
Supplement: XML Treatment for Labiobaetis kui [file zookeys.1123.90308-treatment2.xml]

<!DOCTYPE tp:taxon-treatment
  PUBLIC "-//TaxonX//DTD Taxonomic Treatment Publishing DTD v0 20100105//EN" "tax-treatment-NSO.dtd">
<tp:taxon-treatment xmlns:tp="http://www.plazi.org/taxpub"><tp:treatment-meta><kwd-group><label>Taxon classification</label><kwd>
                <named-content content-type="kingdom">Animalia</named-content>
              </kwd><kwd>
                <named-content content-type="order">Ephemeroptera</named-content>
              </kwd><kwd>
                <named-content content-type="family">Baetidae</named-content>
              </kwd></kwd-group><mixed-citation publication-type="journal"><person-group><name><surname>Kaltenbach</surname><given-names>Thomas</given-names></name><name><surname>Garces</surname><given-names>Jhoana</given-names></name><name><surname>Gattolliat</surname><given-names>Jean-Luc</given-names></name></person-group><article-title>﻿First contribution to <italic><tp:taxon-name><tp:taxon-name-part taxon-name-part-type="genus" reg="Labiobaetis">Labiobaetis</tp:taxon-name-part></tp:taxon-name></italic> Novikova &amp; Kluge in Cambodia (<tp:taxon-name><tp:taxon-name-part taxon-name-part-type="order">Ephemeroptera</tp:taxon-name-part></tp:taxon-name>, <tp:taxon-name><tp:taxon-name-part taxon-name-part-type="family">Baetidae</tp:taxon-name-part></tp:taxon-name>), with description of two new species</article-title><source>Zookeys</source><day>04</day><month>10</month><year>2022</year><volume>1123</volume><fpage>63</fpage><lpage>81</lpage><pub-id pub-id-type="doi">10.3897/zookeys.1123.90308</pub-id></mixed-citation></tp:treatment-meta><tp:nomenclature><label>﻿</label><tp:taxon-name>
              <object-id xmlns:xlink="http://www.w3.org/1999/xlink" content-type="arpha" xlink:type="simple">62089C43-D7B3-5583-8483-1625E704FD8A</object-id>
              <tp:taxon-name-part taxon-name-part-type="genus" reg="Labiobaetis">Labiobaetis</tp:taxon-name-part>
              <tp:taxon-name-part taxon-name-part-type="species" reg="kui">kui</tp:taxon-name-part>
              <object-id xmlns:xlink="http://www.w3.org/1999/xlink" content-type="zoobank" xlink:type="simple">https://zoobank.org/03B09E8B-57E2-40AA-8BAD-911A6D969606</object-id>
            </tp:taxon-name><tp:taxon-status xmlns:xlink="http://www.w3.org/1999/xlink" xlink:type="simple">sp. nov.</tp:taxon-status><xref ref-type="fig" rid="F3">Figs 3</xref><xref ref-type="fig" rid="F4">, 4</xref><xref ref-type="fig" rid="F5">, 5c, d</xref><xref ref-type="fig" rid="F6">, 6b</xref></tp:nomenclature><tp:treatment-sec sec-type="diagnosis" id="SECID0E64AE"><title>Diagnosis.</title><p><bold>Larva.</bold> Following combination of characters: A) antennal scape without process (Fig. <xref ref-type="fig" rid="F4">4g</xref>); B) dorsal surface of labrum with submarginal arc of 16–18 long, clavate setae (Fig. <xref ref-type="fig" rid="F3">3a</xref>); C) labial palp segment II with an extended, slightly hooked, thumb-like distomedial protuberance (Fig. <xref ref-type="fig" rid="F3">3i</xref>); D) left mandible without setae at apex of mola (Fig. <xref ref-type="fig" rid="F3">3e</xref>); E) fore femur rather slender, length ca 4× maximum width, dorsal margin with 10–15 curved, spine-like setae (Fig. <xref ref-type="fig" rid="F4">4a</xref>); F) hind protoptera absent; G) six pairs of terga­lii; H) paraproct distally slightly expanded, with 33–38 stout, marginal spines (Fig. <xref ref-type="fig" rid="F4">4f</xref>).</p><fig id="F3" position="float" orientation="portrait"><object-id xmlns:xlink="http://www.w3.org/1999/xlink" content-type="doi" xlink:type="simple">10.3897/zookeys.1123.90308.figure3</object-id><object-id xmlns:xlink="http://www.w3.org/1999/xlink" content-type="arpha" xlink:type="simple">C44DD648-F0C2-580B-834C-7639D9E39F11</object-id><label>Figure 3.</label><caption><p><italic><tp:taxon-name><tp:taxon-name-part taxon-name-part-type="genus" reg="Labiobaetis">Labiobaetis</tp:taxon-name-part><tp:taxon-name-part taxon-name-part-type="species" reg="kui">kui</tp:taxon-name-part></tp:taxon-name></italic> sp. nov., larva morphology <bold>a</bold> labrum (left: ventral view, right: dorsal view) <bold>b</bold> seta of submarginal arc <bold>c</bold> right mandible <bold>d</bold> right prostheca <bold>e</bold> left mandible <bold>f</bold> left prostheca <bold>g</bold> hypopharynx and superlinguae <bold>h</bold> maxilla <bold>i</bold> labium (left: ventral view, right: dorsal view).</p></caption><graphic xmlns:xlink="http://www.w3.org/1999/xlink" xlink:href="zookeys-1123-063_article-90308__-g003.jpg" position="float" orientation="portrait" xlink:type="simple" id="oo_752845.jpg"><uri content-type="original_file" xlink:type="simple">https://binary.pensoft.net/fig/752845</uri></graphic></fig><fig id="F4" position="float" orientation="portrait"><object-id xmlns:xlink="http://www.w3.org/1999/xlink" content-type="doi" xlink:type="simple">10.3897/zookeys.1123.90308.figure4</object-id><object-id xmlns:xlink="http://www.w3.org/1999/xlink" content-type="arpha" xlink:type="simple">7776A347-66C5-554A-89A7-4E6AF65E59B4</object-id><label>Figure 4.</label><caption><p><italic><tp:taxon-name><tp:taxon-name-part taxon-name-part-type="genus" reg="Labiobaetis">Labiobaetis</tp:taxon-name-part><tp:taxon-name-part taxon-name-part-type="species" reg="kui">kui</tp:taxon-name-part></tp:taxon-name></italic> sp. nov., larva morphology <bold>a</bold> foreleg <bold>b</bold> seta of tibia dorsal margin <bold>c</bold> fore claw <bold>d</bold> tergum IV <bold>e</bold> tergalius IV <bold>f</bold> paraproct <bold>g</bold> antennal base.</p></caption><graphic xmlns:xlink="http://www.w3.org/1999/xlink" xlink:href="zookeys-1123-063_article-90308__-g004.jpg" position="float" orientation="portrait" xlink:type="simple" id="oo_752846.jpg"><uri content-type="original_file" xlink:type="simple">https://binary.pensoft.net/fig/752846</uri></graphic></fig></tp:treatment-sec><tp:treatment-sec sec-type="description" id="SECID0ECCAG"><title>Description.</title><p><bold>Larva</bold> (Figs <xref ref-type="fig" rid="F3">3</xref>, <xref ref-type="fig" rid="F4">4</xref>, <xref ref-type="fig" rid="F5">5c, d</xref>). Body length ca 4.9 mm. Caudalii broken. Antenna broken.</p><p><bold><italic>Colouration</italic></bold> (Fig. <xref ref-type="fig" rid="F5">5c, d</xref>). Head, thorax, and abdomen dorsally uniform brown. Head, thorax, and abdomen ventrally light brown. Legs light brown; femur with a brown medial spot, darker on ventral margin, dorsal margin and apex brown. Caudalii light brown.</p><fig id="F5" position="float" orientation="portrait"><object-id xmlns:xlink="http://www.w3.org/1999/xlink" content-type="doi" xlink:type="simple">10.3897/zookeys.1123.90308.figure5</object-id><object-id xmlns:xlink="http://www.w3.org/1999/xlink" content-type="arpha" xlink:type="simple">472E650B-66B5-554F-A069-E150556A2D64</object-id><label>Figure 5.</label><caption><p>Habitus, larvae <bold>a</bold><italic><tp:taxon-name><tp:taxon-name-part taxon-name-part-type="genus" reg="Labiobaetis">Labiobaetis</tp:taxon-name-part><tp:taxon-name-part taxon-name-part-type="species" reg="brao">brao</tp:taxon-name-part></tp:taxon-name></italic> sp. nov., dorsal view <bold>b</bold><italic><tp:taxon-name><tp:taxon-name-part taxon-name-part-type="genus" reg="Labiobaetis">Labiobaetis</tp:taxon-name-part><tp:taxon-name-part taxon-name-part-type="species" reg="brao">brao</tp:taxon-name-part></tp:taxon-name></italic> sp. nov., ventral view <bold>c</bold><italic><tp:taxon-name><tp:taxon-name-part taxon-name-part-type="genus" reg="Labiobaetis">Labiobaetis</tp:taxon-name-part><tp:taxon-name-part taxon-name-part-type="species" reg="kui">kui</tp:taxon-name-part></tp:taxon-name></italic> sp. nov., dorsal view <bold>d</bold><italic><tp:taxon-name><tp:taxon-name-part taxon-name-part-type="genus" reg="Labiobaetis">Labiobaetis</tp:taxon-name-part><tp:taxon-name-part taxon-name-part-type="species" reg="kui">kui</tp:taxon-name-part></tp:taxon-name></italic> sp. nov., ventral view. Scale bar: 1 mm.</p></caption><graphic xmlns:xlink="http://www.w3.org/1999/xlink" xlink:href="zookeys-1123-063_article-90308__-g005.jpg" position="float" orientation="portrait" xlink:type="simple" id="oo_752847.jpg"><uri content-type="original_file" xlink:type="simple">https://binary.pensoft.net/fig/752847</uri></graphic></fig><p><bold><italic>Antenna</italic></bold> (Fig. <xref ref-type="fig" rid="F4">4g</xref>) with scape and pedicel subcylindrical, without distolateral process at scape.</p><p><bold><italic>Labrum</italic></bold> (Fig. <xref ref-type="fig" rid="F3">3a, b</xref>). Rectangular, length 0.7× maximum width. Distal margin with medial emargination and a small process. Dorsally with medium, fine, simple setae scattered over surface; submarginal arc of setae composed of 16–18 long, clavate setae. Ventrally with marginal row of setae composed of anterolateral long, feathered setae and medial long, bifid setae; ventral surface with ca three short, spine-like setae near lateral and anterolateral margin.</p><p><bold><italic>Right mandible</italic></bold> (Fig. <xref ref-type="fig" rid="F3">3c, d</xref>). Incisor and kinetodontium fused. Incisor with five denticles; kinetodontium with three denticles, inner margin of innermost denticle with a row of thin setae. Prostheca robust, apically denticulate. Margin between prostheca and mola slightly convex. Tuft of setae at apex of mola present.</p><p><bold><italic>Left mandible</italic></bold> (Fig. <xref ref-type="fig" rid="F3">3e, f</xref>). Incisor and kinetodontium fused. Incisor with five denticles; kinetodontium with three denticles. Prostheca robust, apically with small denticles and comb-shaped structure. Margin between prostheca and mola straight, with minute denticles towards subtriangular process. Tuft of setae at apex of mola absent.</p><p>Both mandibles with lateral margins almost straight. Basal half with fine, simple setae scattered over dorsal surface.</p><p><bold><italic>Hypopharynx and superlinguae</italic></bold> (Fig. <xref ref-type="fig" rid="F3">3g</xref>). Lingua approx. as long as superlinguae. Lingua longer than broad; medial tuft of stout setae well developed; distal half laterally expanded. Superlinguae distally almost straight; lateral margin rounded; fine, long, simple setae along distal margin.</p><p><bold><italic>Maxilla</italic></bold> (Fig. <xref ref-type="fig" rid="F3">3h</xref>). Galea-lacinia ventrally with two simple, apical setae under canines. Inner dorsal row of setae with three denti-setae, distal denti-seta tooth-like, middle and proximal denti-setae slender, bifid. Medially with one pectinate, spine-like seta and three or four medium, simple setae. Maxillary palp 1.2× as long as length of galea-lacinia; 2-segmented; palp segment II 1.2× length of segment I; setae on maxillary palp fine, simple, scattered over surface of segments I and II; apex of last segment rounded, with excavation at inner distolateral margin.</p><p><bold><italic>Labium</italic></bold> (Fig. <xref ref-type="fig" rid="F3">3i</xref>). Glossa basally broad, narrowing toward apex; shorter than paraglossa; inner margin with ca six spine-like setae increasing in length distally; apex with two long and one medium, robust, pectinate setae; outer margin with ca four spine-like setae; ventral surface with fine, simple, scattered setae. Paraglossa subrectangular, curved inward; apex rounded; with three rows of long, robust, distally pectinate setae in apical area and a row of 2–4 medium, simple setae in anteromedial area; dorsally with a row of four or five long, spine-like, simple setae near inner margin. Labial palp with segment I 0.8× length of segments II and III combined. Segment I ventrally with short, fine, simple setae. Segment II with extended, slightly hooked, thumb-like distomedial protuberance; distomedial protuberance 0.7× width of base of segment III; ventral surface with short, fine, simple setae; dorsally with two long, spine-like, simple setae near outer margin. Segment III slightly pentagonal; apex rounded, inner apical margin slightly concave; length subequal to width; ventrally covered with short, spine-like, simple setae and short, fine, simple setae.</p><p><bold><italic>Hind protoptera</italic></bold> absent.</p><p><bold><italic>Foreleg</italic></bold> (Fig. <xref ref-type="fig" rid="F4">4a–c</xref>). Ratio of foreleg segments 1.3:1.0:0.4:0.2. <bold><italic>Femur</italic>.</bold> Length ca 4× maximum width. Dorsal margin with 10–15 long, curved, spine-like setae; length of setae 0.23× maximum width of femur. Apex rounded, with a pair of long, curved, spine-like setae and some short, stout setae. Many stout, lanceolate setae scattered along ventral margin; femoral patch absent. <bold><italic>Tibia</italic>.</bold> Dorsal margin with row of short, stout, apically rounded setae, on apex one longer, spine-like seta. Ventral margin with row of short, curved, spine-like setae, on apex some longer setae and a tuft of fine, simple setae. Anterior surface scattered with stout, lanceolate setae near ventral margin. Patellatibial suture present on basal 1/3 area. <bold><italic>Tarsus</italic>.</bold> Dorsal margin with some fine, simple setae. Ventral margin with row of curved, spine-like setae. Claw with one row of nine or ten denticles; distally pointed; with ca. five stripes; subapical setae absent.</p><p><bold><italic>Terga</italic></bold> (Fig. <xref ref-type="fig" rid="F4">4d</xref>). Surface with irregular rows of U-shaped scale bases and scattered fine, simple setae. Posterior margin of tergum IV with triangular spines, wider than long.</p><p><bold><italic>Tergalii</italic></bold> (Fig. <xref ref-type="fig" rid="F4">4e</xref>). Present on segments II–VII. Margins with small denticles intercalating fine simple setae. Tracheae extending from main trunk to inner and outer margins. Tergalius IV as long as length of segments V and 1/3 VI combined. Tergalius VII as long as length of segment VIII.</p><p><bold><italic>Paraproct</italic></bold> (Fig. <xref ref-type="fig" rid="F4">4f</xref>). Distally slightly expanded, with 33–38 stout, marginal spines. Surface scattered with U-shaped scale bases, fine, simple setae and micropores. Cercotractor with numerous small, marginal spines.</p></tp:treatment-sec><tp:treatment-sec sec-type="etymology" id="SECID0ELRAG"><title>Etymology.</title><p>The new species is dedicated to the indigenous Kui people from northeastern Cambodia.</p></tp:treatment-sec><tp:treatment-sec sec-type="distribution" id="SECID0EQRAG"><title>Distribution.</title><p>Cambodia (Fig. <xref ref-type="fig" rid="F6">6b</xref>).</p><fig id="F6" position="float" orientation="portrait"><object-id xmlns:xlink="http://www.w3.org/1999/xlink" content-type="doi" xlink:type="simple">10.3897/zookeys.1123.90308.figure6</object-id><object-id xmlns:xlink="http://www.w3.org/1999/xlink" content-type="arpha" xlink:type="simple">E53FFA1E-DDB1-5734-B723-4C0AA1224981</object-id><label>Figure 6.</label><caption><p>Distribution of <italic><tp:taxon-name><tp:taxon-name-part taxon-name-part-type="genus" reg="Labiobaetis">Labiobaetis</tp:taxon-name-part></tp:taxon-name></italic> in Cambodia <bold>a</bold> overview map <bold>b</bold><italic><tp:taxon-name><tp:taxon-name-part taxon-name-part-type="genus" reg="Labiobaetis">Labiobaetis</tp:taxon-name-part></tp:taxon-name></italic> species.</p></caption><graphic xmlns:xlink="http://www.w3.org/1999/xlink" xlink:href="zookeys-1123-063_article-90308__-g006.jpg" position="float" orientation="portrait" xlink:type="simple" id="oo_752848.jpg"><uri content-type="original_file" xlink:type="simple">https://binary.pensoft.net/fig/752848</uri></graphic></fig></tp:treatment-sec><tp:treatment-sec sec-type="Biological aspects" id="SECID0EZSAG"><title>Biological aspects.</title><p>The specimens were collected from 100 m to 640 m, mostly on littoral gravel.</p></tp:treatment-sec><tp:treatment-sec sec-type="type material" id="SECID0E5SAG"><title>Type material.</title><p><bold><italic>Holotype</italic>.</bold> Cambodia • larva; Kampong Speu Province, Chambok River, 1.83 Km from Chambok Community; 240 m; <named-content xmlns:xlink="http://www.w3.org/1999/xlink" content-type="dwc:verbatimCoordinates" xlink:type="simple"><named-content content-type="geo-json" specific-use="{&#34;type&#34;:&#34;Point&#34;,&#34;coordinates&#34;:[104.104722,11.366111]}" id="NCID0EMTAG" xlink:type="simple">11°21'58"N, 104°06'17"E</named-content></named-content>; 11.07.2018; leg. H. Freitag and J. Garces; on slide; GBIFCH00592702; MZL. <bold><italic>Paratypes</italic>.</bold> Cambodia • 14 larvae; same data as holotype; 1 on slide; GBIFCH00592701; MZL; 13 in alcohol; GenBank <ext-link xmlns:xlink="http://www.w3.org/1999/xlink" ext-link-type="gen" xlink:href="ON982737" xlink:type="simple">ON982737</ext-link>, <ext-link xmlns:xlink="http://www.w3.org/1999/xlink" ext-link-type="gen" xlink:href="ON982738" xlink:type="simple">ON982738</ext-link>; GBIFCH00515681, GBIFCH00829876, GBIFCH00829877, GBIFCH00975577, GBIFCH00975578; MZL • 7 larvae; Kampong Speu Province, waterfall at Kirirom National Park; 640 m; <named-content xmlns:xlink="http://www.w3.org/1999/xlink" content-type="dwc:verbatimCoordinates" xlink:type="simple"><named-content content-type="geo-json" specific-use="{&#34;type&#34;:&#34;Point&#34;,&#34;coordinates&#34;:[104.037222,11.340556]}" id="NCID0ELUAG" xlink:type="simple">11°20'26"N, 104°02'14"E</named-content></named-content>; 13.07.2018; leg. H. Freitag and J. Garces; 1 on slide; GBIFCH00592698; <named-content xmlns:xlink="http://www.w3.org/1999/xlink" content-type="dwc:institutional_code" xlink:title="Cambodia Entomology Initiative, Royal University of Phonm Phen" xlink:href="http://grbio.org/institution/royal-university-phnom-penh" xlink:type="simple">RUPP</named-content>; 6 in alcohol; GBIFCH00975579; MZL • 1 larva; Kampong Speu Province, Kokie waterfall, secondary forest remnants; 110 m; <named-content xmlns:xlink="http://www.w3.org/1999/xlink" content-type="dwc:verbatimCoordinates" xlink:type="simple"><named-content content-type="geo-json" specific-use="{&#34;type&#34;:&#34;Point&#34;,&#34;coordinates&#34;:[104.063611,11.203056]}" id="NCID0EBVAG" xlink:type="simple">11°12'11"N, 104°03'49"E</named-content></named-content>; 12.07.2018; leg. H. Freitag and J. Garces; on slide; GBIFCH00592699; <named-content xmlns:xlink="http://www.w3.org/1999/xlink" content-type="dwc:institutional_code" xlink:title="Cambodia Entomology Initiative, Royal University of Phonm Phen" xlink:href="http://grbio.org/institution/royal-university-phnom-penh" xlink:type="simple">RUPP</named-content>.</p></tp:treatment-sec></tp:taxon-treatment>
